# Supplementary material for: Investigation of NPB Analogs That Target Phosphorylation of BAD-Ser99 in Human Mammary Carcinoma Cells
Source: Int J Mol Sci. 2021 Oct 12;22(20):11002. doi: 10.3390/ijms222011002 (PMC8540132; doi:10.3390/ijms222011002)
Supplement: Supplementary file 1 [file ijms-22-11002-s001.zip]

Archive with 1 entries (1 files):
- ijms-1315289-supplementary.pdf
